# Supplementary material for: Relationship between Translational and Rotational Dynamics of Alkyltriethylammonium-Based Ionic Liquids
Source: Int J Mol Sci. 2022 Feb 1;23(3):1688. doi: 10.3390/ijms23031688 (PMC8836145; doi:10.3390/ijms23031688)
Supplement: Supplementary file 1 [file ijms-23-01688-s001.zip]

Archive with 1 entries (1 files):
- ijms-1506265-supplementary.pdf
